# Supplementary material for: Mulberry Leaf Supplements Effecting Anti-Inflammatory Genes and Improving Obesity in Elderly Overweight Dogs
Source: Int J Mol Sci. 2022 Dec 2;23(23):15215. doi: 10.3390/ijms232315215 (PMC9735752; doi:10.3390/ijms232315215)
Supplement: Supplementary file 1 [file ijms-23-15215-s001.zip]

Archive with 1 entries (1 files):
- ijms-2008927-supplementary.pdf
